# Supplementary material for: Engagement Patterns With #NaturalRemedies on TikTok: Formative Analysis
Source: JMIR Form Res. 2026 Mar 25;10:e83274. doi: 10.2196/83274 (PMC13016057; doi:10.2196/83274)
Supplement: Multimedia Appendix 1 [file formative-v10-e83274-s001.xlsx]

## Sheet: Table S1
Table S1.
Mann Whitney U Test: TikTok Video content themes that produced differences in the median number of likes, comments, shares, saves.
		Tiktok Likes		Tiktok Comments		Shared TikToks		Saved TikToks
Content Theme	N (Present)	U	p-value	U	p-value	U	p-value	U	p-value
Positive	98	853.5	0.3661	901.5	0.5758	791	0.1763	722.5	0.06526
Neutral	20	1106.5	0.3661	1058.5	0.5758	1169	0.1763	1237.5	0.06526
Educational Content	110	595.5	0.09706	461	0.8263	423	0.8598	462.5	0.8138
Personal Experiences	54	1661	0.7194	1553	0.3459	2136	0.02772	1768	0.831
DIY	102	1070.5	0.04586	1152.5	0.008262	905	0.4866	904	0.4916
Mental Health	11	530.5	0.5946	428	0.1386	641	0.6303	692.5	0.338
Pain Management	32	1556.5	0.2759	1574	0.2319	1607	0.1629	1603.5	0.1694
Hair Growth	4	220.5	0.9171	218	0.8877	220	0.9112	257	0.6717
Skin	25	1394	0.1282	1391	0.1332	1440.5	0.06762	1414	0.09832
Gut Health	36	1220.5	0.1361	1162	0.06691	1076.5	0.0197	1156	0.06184
Nutritional Benefits	8	511	0.4504	438	0.9872	442	0.9872	481.5	0.6607
Sleep	8	398.5	0.6607	392	0.6111	510	0.4569	483.5	0.6453
Weightloss	8	394.5	0.63	323	0.2124	304.5	0.1484	346	0.3169
Connection with Nature	9	405.5	0.3916	239.5	0.01109	462	0.7765	546	0.5771
Credentialed Expert?	2	15.5	0.03708	60	0.2472	56.5	0.2187	66.5	0.307
Scientist/Medical Professional	5	135.5	0.05032	145	0.06721	191	0.2241	230	0.4872
Tutorial	77	1338	0.175	1453	0.4799	1194.5	0.0302	1204.5	0.03478
Narrative	96	1178	0.4011	783	0.05971	1004.5	0.7245	1207	0.2984
Quick Facts	107	718	0.2324	638	0.6502	600.5	0.9152	691.5	0.3427
Voice Over	33	1443	0.8105	1481.5	0.6379	1068.5	0.04554	1482	0.6357
Selling Something?	11	617.5	0.7919	505	0.4423	559	0.7884	639	0.6435
Product Promotion?	10	605.5	0.5299	637	0.3511	586	0.6602	608.5	0.5111
Use of Before and After	3	145	0.6444	161	0.8508	280	0.06735	224	0.3832
Wellness Based?	102	848	0.5012	831	0.5933	678	0.4807	738.5	0.8321
Holistic Health?	17	1035	0.1536	1047	0.1286	1001.5	0.2428	945.5	0.4625
Individual Influencer/Wellness Enthusiast	117	7	0.1343	1	0.09425	2	0.1002	4.5	0.1163

## Sheet: Table S2
Table S2.
Descriptive statistics showcasing video content themes, likes, comments, shares, and saves of 118 TikTok videos for the hashtag #naturalremedies
Content Theme				TikTok Likes							TikTok Comments							Shared TikToks							Saved TikToks
		N = 118		Total	25% Percentile	Median	75% Percentile	IQR	Mean		Total	25% Percentile	Median	75% Percentile	IQR	Mean		Total	25% Percentile	Median	75% Percentile	IQR	Mean		Total	25% Percentile	Median	75% Percentile	IQR	Mean
Positive	Not Present	20		770344	16400	31650	56625	40225	38517.2		12217	143.75	356	1058	914.25	610.85		132203	2890.5	6522	8862.25	5971.75	6610.15		251117	2756.25	8222	22775	20018.8	12555.9
	Present	98		5995337	22400	40000	67550	45150	61176.9		79945	204.25	545.5	939.25	735	815.765		1392592	2927.5	7142.5	18150	15222.5	14210.1		2430065	6628	13700	28350	21722	24796.6
								0
Negative	Not Present	118		6765681	21450	39850	65625	44175	57336.3		92162	185.5	520	1020.75	835.25	781.034		1524795	2807.75	6650	16475	13667.2	12922		2681182	4911.5	13100	25550	20638.5	22721.9
								0
Neutral	Not Present	98		5995337	22400	40000	67550	45150	61176.9		79945	204.25	545.5	939.25	735	815.765		1392592	2927.5	7142.5	18150	15222.5	14210.1		2430065	6628	13700	28350	21722	24796.6
	Present	20		770344	16400	31650	56625	40225	38517.2		12217	143.75	356	1058	914.25	610.85		132203	2890.5	6522	8862.25	5971.75	6610.15		251117	2756.25	8222	22775	20018.8	12555.9
								0
Educational Content	Not Present	8		524000	45975	59150	78900	32925	65500		5653	316	408	1058	742	706.625		82964	2918	5192.5	17575	14657	10370.5		156697	8586	16250	25150	16564	19587.1
	Present	110		6241681	20100	37900	64975	44875	56742.6		86509	186	529.5	972	786	786.446		1441831	2808	7142.5	16100	13292	13107.5		2524485	4696	13100	25550	20854	22949.9
								0
Personal Experiences	Not Present	64		2854428	16950	41700	64925	47975	44600.4		45472	139.25	447	1038.5	899.25	710.5		993734	3720.5	9152	19675	15954.5	15527.1		1386180	4297.5	13700	29700	25402.5	21659.1
	Present	54		3911253	24300	37650	67550	43250	72430.6		46690	245.5	556	961.5	716	864.63		531061	2137.5	5689.5	11466.2	9328.75	9834.46		1295002	6552.5	11800	24700	18147.5	23981.5
								0
DIY	Not Present	16		2417100	36975	51150	73150	36175	151069		29243	429.5	973.5	1557.5	1128	1827.69		246983	4537	7945.5	14725	10188	15436.4		627809	8444.75	12450	29250	20805.2	39238.1
	Present	102		4348581	18775	35150	64875	46100	42633.2		62919	157.25	469.5	907.5	750.25	616.853		1277812	2412	6595.5	16475	14063	12527.6		2053373	4395	13400	25100	20705	20131.1
								0
Myth Busting	Not Present	118		6765681	21450	39850	65625	44175	57336.3		92162	185.5	520	1020.75	835.25	781.034		1524795	2807.75	6650	16475	13667.2	12922		2681182	4911.5	13100	25550	20638.5	22721.9
								0
Mental Health	Not Present	107		6228539	21600	37600	65450	43850	58210.6		78423	186	477	914	728	732.925		1367702	2940.5	7640	16750	13809.5	12782.3		2545989	5335	13700	26850	21515	23794.3
	Present	11		537142	24362.5	53300	74750	50387.5	48831.1		13739	330.5	1074	1594	1263.5	1249		157093	2442.5	6389	10824.5	8382	14281.2		135193	3164.5	12000	14750	11585.5	12290.3
								0
Athletic Performance	Not Present	118		6765681	21450	39850	65625	44175	57336.3		92162	185.5	520	1020.75	835.25	781.034		1524795	2807.75	6650	16475	13667.2	12922		2681182	4911.5	13100	25550	20638.5	22721.9
								0
Pain Management	Not Present	86		4334883	23125	43600	66600	43475	50405.6		62328	205.5	556	1047.5	842	724.744		1141172	3686.75	7803	16825	13138.2	13269.4		2003933	5684	14050	28675	22991	23301.5
	Present	32		2430798	12575	29400	65125	52550	75962.4		29834	103.75	378.5	826.75	723	932.312		383623	2298.5	5947.5	14525	12226.5	11988.2		677249	3909.25	10500	22150	18240.8	21164
								0
Hair Growth	Not Present	114		6595646	21450	39000	65625	44175	57856.5		89479	186	502	1021	835	784.904		1484426	2808	6619.5	16475	13667	13021.3		2621607	5253	13100	25550	20297	22996.5
	Present	4		170035	33359	50450	59600	26241	42508.8		2683	424	651.5	898	474	670.75		40369	5917	10724.5	14900	8983	10092.2		59575	2833	13239	25300	22467	14893.8
								0
Skin	Not Present	93		5871754	22400	43900	67100	44700	63137.1		79597	213	555	1052	839	855.882		1344846	3243	7649	18200	14957	14460.7		2340744	6786	14400	27300	20514	25169.3
	Present	25		893927	13800	26600	54000	40200	35757.1		12565	116	358	795	679	502.6		179949	1524	5661	9158	7634	7197.96		340438	4263	10500	20200	15937	13617.5
								0
Gut Health	Not Present	82		4856513	20475	37350	63900	43425	59225.8		60541	166.75	424.5	794.5	627.75	738.305		921522	2391.75	6106.5	13950	11558.2	11238.1		1622335	3749.25	11450	24250	20500.8	19784.6
	Present	36		1909168	23550	51100	79250	55700	53032.4		31621	309.25	770	1227	917.75	878.361		603273	6211.5	12200	20750	14538.5	16757.6		1058847	10650	17750	34125	23475	29412.4
								0
Nutritional Benefits	Not Present	110		6489445	22025	40000	66600	44575	58994.9		84256	190.75	529.5	972.25	781.5	765.964		1427009	2807.75	6650	16825	14017.2	12972.8		2536267	5253	13400	25550	20297	23057
	Present	8		276236	13250	28250	56425	43175	34529.5		7906	133.5	361.5	1440.5	1307	988.25		97786	4741	7147	14525	9784	12223.2		144915	4192.75	11000	21975	17782.2	18114.4
								0
Spiritual Health	Not Present	118		6765681	21450	39850	65625	44175	57336.3		92162	185.5	520	1020.75	835.25	781.034		1524795	2807.75	6650	16475	13667.2	12922		2681182	4911.5	13100	25550	20638.5	22721.9
								0
Sleep	Not Present	110		6358015	22025	39000	65075	43050	57800.1		85757	185.5	520	939.25	753.75	779.609		1408941	3215.25	7644.5	16475	13259.8	12808.5		2565180	4993.5	13500	25550	20556.5	23319.8
	Present	8		407666	11231.2	51300	88750	77518.8	50958.2		6405	170.75	736.5	1449.75	1279	800.625		115854	1125.5	4957	12270.5	11145	14481.8		116002	4506.75	12250	18325	13818.2	14500.2
								0
Weightloss	Not Present	110		6368897	21450	39000	66600	45150	57899.1		85282	184.25	502	939.25	755	775.291		1405941	2423.25	6570	16450	14026.8	12781.3		2495081	4911.5	12500	25550	20638.5	22682.5
	Present	8		396784	25100	54550	60550	35450	49598		6880	366.25	953	1273.75	907.5	860		118854	7647.75	14150	17200	9552.25	14856.8		186101	16313.2	22400	25650	9336.75	23262.6
								0
Connection with Nature	Not Present	109		6313881	20400	38200	65100	44700	57925.5		79815	184	477	909	725	732.248		1439258	2403	6655	16900	14497	13204.2		2564565	4309	13700	26400	22091	23528.1
	Present	9		451800	37100	49000	67100	30000	50200		12347	744	1321	1521	777	1371.89		85537	5395	6594	13800	8405	9504.11		116617	9180	11600	12900	3720	12957.4
								0
Credentialed Expert?	Not Present	116		6525281	21075	39000	65025	43950	56252.4		90176	184.75	502	994.25	809.5	777.379		1489495	2627.25	6619.5	16225	13597.8	12840.5		2574582	4782	13100	25250	20468	22194.7
	Present	2		240400	100050	120200	140350	40300	120200		1986	881	993	1105	224	993		35300	14925	17650	20375	5450	17650		106600	32500	53300	74100	41600	53300
								0
Group/Community	Not Present	118		6765681	21450	39850	65625	44175	57336.3		92162	185.5	520	1020.75	835.25	781.034		1524795	2807.75	6650	16475	13667.2	12922		2681182	4911.5	13100	25550	20638.5	22721.9
								0
Scientist/Medical Professional	Not Present	113		6427381	20400	38200	64900	44500	56879.5		87290	184	477	946	762	772.478		1453597	2484	6594	16100	13616	12863.7		2575602	4653	12900	25700	21047	22792.9
	Present	5		338300	65000	77700	79100	14100	67660		4872	787	1093	1203	416	974.4		71198	9796	12200	19500	9704	14239.6		105580	11700	15600	24100	12400	21116
								0
Tutorial	Not Present	41		1576586	18000	37600	56200	38200	38453.3		27353	116	555	1053	937	667.146		343865	1981	5661	10100	8119	8386.95		556793	3578	11700	21500	17922	13580.3
	Present	77		5189095	22400	43900	74300	51900	67390.8		64809	208	517	919	711	841.675		1180930	3692	8310	18200	14508	15336.8		2124389	7795	15600	30900	23105	27589.5
								0
Narrative	Not Present	22		1122908	24300	52800	65075	40775	51041.3		10468	150	294	559.75	409.75	475.818		220339	2795.5	6529	14000	11204.5	10015.4		473524	8386.25	22050	31200	22813.8	21523.8
	Present	96		5642773	19900	37350	66125	46225	58778.9		81694	198.25	580.5	1058.25	860	850.979		1304456	3073.25	7142.5	17000	13926.8	13588.1		2207658	4567	12500	24950	20383	22996.4
								0
Quick Facts	Not Present	11		923200	31800	55000	75650	43850	83927.3		10105	332	417	885.5	553.5	918.636		105593	3515	7778	11550	8035	9599.36		355456	7512.5	23600	27500	19987.5	32314.2
	Present	107		5842481	20850	37600	65400	44550	54602.6		82057	170	536	1043	873	766.888		1419202	2443.5	6645	17100	14656.5	13263.6		2325726	4912	12700	25100	20188	21735.8
								0
Voice Over	Not Present	85		5315547	21900	39900	65100	43200	62535.8		68665	202	555	1074	872	807.823		888771	2484	6403	14100	11616	10456.1		1930458	6239	13300	25100	18861	22711.3
	Present	33		1450134	13800	39800	67700	53900	43943.4		23497	185	477	854	669	712.03		636024	3783	9146	36200	32417	19273.5		750724	2848	12700	29300	26452	22749.2
								0
Selling Something?	Not Present	107		6334287	20850	39900	66750	45900	59198.9		83740	184.5	517	932.5	748	782.617		1422869	2579.5	6546	16950	14370.5	13297.8		2523464	4912	13300	26050	21138	23583.8
	Present	11		431394	28100	39800	51300	23200	39217.6		8422	332	577	1262	930	765.636		101926	6411.5	8063	11798	5386.5	9266		157718	7002.5	12900	21550	14547.5	14338
								0
Product Promotion?	Not Present	108		6397770	21750	39050	66275	44525	59238.6		87244	198.25	529.5	1038.5	840.25	807.815		1432702	3233.75	6619.5	16225	12991.2	13265.8		2524668	5417	13400	25250	19833	23376.6
	Present	10		367911	9710.75	43350	61000	51289.2	36791.1		4918	132.75	382.5	575.75	443	491.8		92093	1194.75	8195	16125	14930.2	9209.3		156514	3129	10700	27250	24121	15651.4
								0
Sponsored Video?	Not Present	118		6765681	21450	39850	65625	44175	57336.3		92162	185.5	520	1020.75	835.25	781.034		1524795	2807.75	6650	16475	13667.2	12922		2681182	4911.5	13100	25550	20638.5	22721.9
								0
Use of Before and After	Not Present	115		6621581	20850	39800	65450	44600	57579		90315	186	517	1007.5	821.5	785.348		1519184	3271.5	7640	16750	13478.5	13210.3		2653457	4739	13500	26050	21311	23073.5
	Present	3		144100	37250	47800	58700	21450	48033.3		1847	385.5	623	849.5	464	615.667		5611	1468	1944	2309.5	841.5	1870.33		27725	8362.5	9232	10116	1753.5	9241.67
								0
Wellness Based?	Not Present	15		738611	22550	55000	67250	44700	49240.7		9692	371.5	748	963.5	592	646.133		136627	1987	6389	12832.5	10845.5	9108.47		240501	6332	15600	24350	18018	16033.4
	Present	102		6026530	22025	37900	65625	43600	59083.6		82455	184.25	502	1047.5	863.25	808.382		1387184	3353.5	7147.5	16825	13471.5	13599.8		2440486	4864.5	13100	26225	21360.5	23926.3
	Missing	1		540		540		0	540		15		15			15		984		984			984		195		195			195
								0
Holistic Health?	Not Present	100		6205611	21750	43950	67825	46075	62056.1		81509	202.75	580.5	1052.25	849.5	815.09		1371867	3233.75	7644.5	18050	14816.2	13718.7		2256332	4696	14050	28625	23929	22563.3
	Present	17		559530	24300	27500	46900	22600	32913.5		10638	116	337	445	329	625.765		151944	2388	6234	8327	5939	8937.88		424655	10000	11700	19500	9500	24979.7
	Missing	1		540		540			540		15		15			15		984		984			984		195		195			195
Individual Influencer/Wellness Enthusiast	Not Present	1		1241		1241			1241		5		5			5		203		203			203		370		370			370
	Present	117		6764440	21900	39900	65800	43900	57815.7		92157	187	523	1034	847	787.667		1524592	3206	6655	16600	13394	13030.7		2680812	5171	13300	25700	20529	22912.9
